# Supplementary material for: Epidermal Growth Factor Receptor (EGFR) Gene Polymorphism May be a Modifier for Cadmium Kidney Toxicity
Source: Genes (Basel). 2021 Oct 2;12(10):1573. doi: 10.3390/genes12101573 (PMC8535213; doi:10.3390/genes12101573)
Supplement: Supplementary file 1 [file genes-12-01573-s001.zip]

Archive with 1 entries (1 files):
- genes-1368492-SI.pdf
